# Supplementary material for: Dog Walking before and during the COVID-19 Pandemic Lockdown: Experiences of UK Dog Owners
Source: Int J Environ Res Public Health. 2021 Jun 10;18(12):6315. doi: 10.3390/ijerph18126315 (PMC8296116; doi:10.3390/ijerph18126315)
Supplement: Supplementary file 1 [file ijerph-18-06315-s001.zip]

Archive with 1 entries (1 files):
- ijerph-1203471-supplementary.pdf
